# Supplementary material for: Mitochondrial sequence diversity reveals the hybrid origin of invasive gibel carp (Carassius gibelio) populations in Hungary
Source: PeerJ. 2021 Dec 7;9:e12441. doi: 10.7717/peerj.12441 (PMC8663655; doi:10.7717/peerj.12441)
Supplement: Supplemental Information 1 [file peerj-09-12441-s001.fas]

>HapCb_5
-ATGCTTAATTACTCAAATTCTAACCGGCCTATTTCTAGCTATACATTACACCTCAGACATTTCAACCGCATTCTCATCCGTTACTCATATCTGCCGAGATGTAAATTACGGCTGACTAATTCGTAATATTCACGCCAATGGAGCATCATTCTTCTTCATCTGTATTTATATACACATTGCCCGAGGCCTATATTATGGATCATACCTTTACAAAGAAACCTGAAACATTGGAGTAGTTCTCCTACTCCTAGTTATAATGACAGCCTTTGTCGGTTATGTTCTTCCATGAGGACAAATATCCTTTTGAGGCGCTACAGTAATCACAAACCTTCTATCCGCCGTGCCATACATGGGAGATATGTTAGTTCAATGAATTTGAGGAGGCTTCTCCGTAGACAATGCAACATTAACACGATTCTTTGCATTTCACTTCCTTCTACCATTCATTATCGCCGCCGCTACTGTTATTCACCTACTGTTTCTCCACGAAACAGGATCAAATAACCCCATCGGACTGAACTCAGACGCAGACAAAATTTCTTTCCACCCATACTTTTCATACAAAGACCTCCTTGGATTCGTGATTATACTACTAGCCCTCACACTCCTGGCATTATTCTCCCCAAACCTTTTAGGAGACCCAGAAAACTTCACTCCAGCCAACCCCCTGGTTACTCCCCCTCATATTAAACCAGAGTGATATTTCCTATTTGCCTACGCCATTCTCCGATCAATTCCCAACAAGCTAGGAGGAGTTCTTGCACTACTATTCTCTATCCTCGTACTAATAGTAGTACCCCTATTACACACCTCAAAACAACGAGGACTAACGTTCCGCCCAATTACCCAATTTCTATTTTGAACTCTAGTCGCAGACATGATTATCCTGACATGAATTGGAGGAATACCAGTAGAACATCCATTCATTATC
>HapCb_6
-ATGCTTAATTACTCAAATTCTAACCGGCCTATTTCTAGCTATACATTACACCTCAGACATTTCAACCGCATTCTCATCCGTTACTCATATCTGCCGAGATGTAAATTACGGCTGACTAATTCGTAATATTCACGCCAATGGGGCATCATTCTTCTTCATCTGTATTTATATACACATTGCCCGGGGCCTATATTATGGATCATACCTTTACAAAGAAACCTGAAACATTGGAGTAGTTCTCCTACTCCTAGTTATAATGACAGCCTTTGTCGGTTATGTTCTTCCATGAGGACAAATATCCTTTTGAGGCGCTACAGTAATCACAAACCTTCTATCCGCCGTGCCATACATGGGAGATATGTTAGTTCAATGAATTTGAGGAGGCTTCTCCGTAGACAATGCAACATTAACACGATTCTTTGCATTTCACTTCCTCCTACCATTCATTATCGCCGCCGCTACTGTCATTCACCTACTGTTTCTCCACGAAACAGGATCAAATAACCCCATCGGACTGAACTCAGACGCAGACAAAATTTCTTTCCACCCATACTTTTCATACAAAGACCTCCTTGGATTCGTGATTATACTACTAGCCCTCACACTCCTGGCATTATTCTCCCCAAACCTTTTAGGAGACCCAGAGAACTTCACCCCAGCCAACCCCCTGGTTACTCCCCCTCATATTAAACCAGAGTGATATTTCCTATTTGCCTACGCCATTCTCCGATCAATTCCCAACAAGCTAGGAGGAGTTCTTGCACTACTATTCTCTATCCTCGTACTAATAGTAGTACCCCTATTACACACCTCAAAACAACGAGGACTAACGTTCCGCCCAATCACCCAATTCCTATTTTGAACTCTAGTCGCAGACATGATTATCCTGACATGAATTGGAGGAATACCAGTAGAACATCCATTCATTATC
>HapCb_1
-ATGCTTAATTACTCAAATTCTAACCGGCCTATTTCTAGCTATACATTACACCTCAGACATTTCAACCGCATTCTCATCCGTTACTCATATCTGCCGAGATGTAAATTACGGCTGACTAATTCGTAATATTCACGCCAATGGAGCATCATTCTTCTTCATCTGTATTTATATACACATTGCCCGGGGCCTATATTATGGATCATACCTTTACAAAGAAACCTGAAACATTGGAGTAGTTCTCCTACTCCTAGTTATAATGACAGCCTTTGTCGGTTATGTTCTTCCATGAGGACAAATATCCTTTTGAGGCGCTACAGTAATCACAAACCTTCTATCCGCCGTGCCATACATGGGAGATATGTTAGTTCAATGAATTTGAGGAGGCTTCTCCGTAGACAATGCAACATTAACACGATTCTTTGCATTTCACTTCCTCCTACCATTCATTATCGCCGCCGCTACTGTCATTCACCTACTGTTTCTCCACGAAACAGGATCAAATAACCCCATCGGACTGAACTCAGACGCAGACAAAATTTCTTTCCACCCATACTTTTCATACAAAGACCTCCTTGGATTCGTGATTATACTACTAGCCCTCACACTCCTGGCATTATTCTCCCCAAACCTTTTAGGAGACCCAGAAAACTTCACTCCAGCCAACCCCCTGGTTACTCCCCCTCATATTAAACCAGAGTGATATTTCCTATTTGCCTACGCCATTCTCCGATCAATTCCCAACAAGCTAGGAGGAGTTCTTGCACTACTATTCTCTATCCTCGTACTAATAGTAGTACCCCTATTACACACCTCAAAACAACGAGGACTAACGTTCCGCCCAATCACCCAATTCCTATTTTGAACTCTAGTCGCAGACATGATTATCCTGACATGAATTGGAGGAATACCAGTAGAACATCCATTCATTATC
>HapCb_2
-ATGCTTAATTACTCAAATTCTAACCGGCCTATTTCTAGCTATACATTACACCTCAGACATTTCAACCGCATTCTCATCCGTTACTCATATCTGCCGAGATGTAAATTACGGCTGACTAATTCGTAATATTCACGCCAATGGGGCATCATTCTTCTTCATCTGTATTTATATACACATTGCCCGGGGCCTATATTATGGATCATACCTTTACAAAGAAACCTGAAACATTGGAGTAGTTCTCCTACTCCTAGTTATAATGACAGCCTTTGTCGGTTATGTTCTTCCATGAGGACAAATATCCTTTTGAGGCGCTACAGTAATCACAAACCTTCTATCCGCCGTGCCATACATGGGAGATATGTTAGTTCAATGAATTTGAGGAGGCTTCTCCGTAGACAATGCAACATTAACACGATTCTTTGCATTTCACTTCCTCCTACCATTCATTATCGCCGCCGCTACTGTCATTCACCTACTGTTTCTCCACGAAACAGGATCAAATAACCCCATCGGACTGAACTCAGACGCAGACAAAATTTCTTTCCACCCATACTTTTCATACAAAGACCTCCTTGGATTCGTGATTATACTACTAGCCCTCACACTCCTGGCATTATTCTCCCCAAACCTTTTAGGAGACCCAGAGAACTTCACTCCAGCCAACCCCCTGGTTACTCCCCCTCATATTAAACCAGAGTGATATTTCCTATTTGCCTACGCCATTCTCCGATCAATTCCCAACAAGCTAGGAGGAGTTCTTGCACTACTATTCTCTATCCTCGTACTAATAGTAGTACCCCTATTACACACCTCAAAACAACGAGGACTAACGTTCCGCCCAATCACCCAATTCCTATTTTGAACTCTAGTCGCAGACATGATTATCCTGACATGAATTGGAGGAATACCAGTAGAACATCCATTCATTATC
>HapCb_3
-ATGCTTAATTACTCAAATTCTAACCGGCCTATTTCTAGCTATACATTACACCTCAGACATTTCAACCGCATTCTCATCCGTTACCCACATCTGCCGAGATGTAAACTACGGCTGACTAATTCGTAATATTCACGCCAATGGAGCATCATTCTTCTTCATCTGTATTTACATACACATTGCCCGAGGCCTATATTATGGATCATACCTTAACAAAGAAACCTGAAACATTGGAGTAGTTCTCCTACTCCTAGTTATAATGACAGCCTTTGTCGGTTATGTTCTTCCATGAGGACAAATGTCCTTTTGAGGCGCTACAGTAATCACAAACCTTCTATCCGCCGTGCCATATATAGGAGATATATTAGTTCAATGAATTTGAGGAGGCTTCTCCGTAGACAATGCAACATTAACACGATTCTTTGCATTTCACTTCCTTCTACCATTCATTATCGCCGCCGCTACTGTCATTCACCTACTGTTTCTCCACGAAACAGGATCAAATAACCCCATCGGACTGAACTCAGACGCAGACAAAATTTCTTTCCACCCATACTTTTCATACAAAGACCTCCTTGGGTTCGTGATTATACTACTAGCCCTCACACTCCTGGGATTATTCTCCCCAAACCTTTTAGGAGACCCAGAAAACTTCACTCCAGCCAATCCCCTGGTTACTCCCCCTCATATTAAACCAGAGTGATATTTCCTGTTTGCCTACGCCATTCTCCGATCAATTCCCAACAAACTAGGAGGAGTTCTTGCACTACTATTCTCCATCCTCGTACTAATAGTGGTACCCCTATTACATACCTCAAAACAACGAGGACTAACGTTCCGCCCAATCACCCAATTCCTATTTTGAACTCTAGTCGCAGACATGATTATCCTGACATGAATTGGAGGAATACCAGTAGAACATCCATTCATTATC
>HapCb_4
-ATGCTTAATTACTCAAATTCTAACCGGCCTATTTCTAGCTATACATTACACCTCAGACATTTCAACCGCATTCTCATCCGTTACTCATATCTGCCGAGATGTAAATTACGGCTGACTAATTCGTAATATTCACGCCAATGGAGCATCATTCTTCTTCATCTGTATTTATATACACATTGCCCGGGGCCTATATTATGGATCATACCTTTACAAAGAAACCTGAAACATTGGAGTAGTTCTCCTACTCCTAGTTATAATGACAGCCTTTGTCGGTTATGTTCTTCCATGAGGACAAATATCCTTTTGAGGCGCTACAGTAATCACAAACCTTCTATCCGCCGTGCCATACATGGGAGATATGTTAGTTCAATGAATTTGAGGAGGCTTCTCCGTAGACAATGCAACATTAACACGATTCTTTGCATTTCACTTCCTTCTACCATTCATTATCGCCGCCGCTACTGTCATTCACCTACTGTTTCTCCACGAAACAGGATCAAATAACCCCATCGGACTGAACTCAGACGCAGACAAAATTTCTTTCCACCCATACTTTTCATACAAAGACCTCCTTGGATTCGTGATTATACTACTAGCCCTCACACTCCTGGCATTATTCTCCCCAAACCTTTTAGGAGACCCAGAAAACTTCACTCCAGCCAATCCCCTGGTTACTCCCCCTCATATTAAACCAGAGTGATATTTCCTATTTGCCTACGCCATTCTCCGATCAATTCCCAACAAGCTAGGAGGAGTTCTTGCACTACTATTCTCTATCCTCGTACTAATAGTAGTACCCCTGTTACACACCTCAAAACAACGAGGACTAACGTTCCGCCCAATCACCCAATTCCTATTTTGAACTCTAGTCGCAGACATGATTATCCTGACATGAATTGGAGGAATACCAGTAGAACATCCATTCATTATC
