# Supplementary material for: Mitochondrial sequence diversity reveals the hybrid origin of invasive gibel carp (Carassius gibelio) populations in Hungary
Source: PeerJ. 2021 Dec 7;9:e12441. doi: 10.7717/peerj.12441 (PMC8663655; doi:10.7717/peerj.12441)
Supplement: Supplemental Information 2 [file peerj-09-12441-s002.fas]

>Hap_Coi_4
CTTTAAGCCTCCTCATCCGAGCTGAACTTAGTCAACCCGGATCACTTCTAGGTGATGACCAAATTTACAATGTAATTGTTACCGCCCACGCCTTCGTAATAATTTTCTTTATAGTAATGCCTATCCTCATTGGAGGATTCGGAAACTGACTTGTACCCCTGATAATCGGAGCCCCAGACATGGCATTCCCACGAATAAATAATATAAGCTTCTGACTTCTTCCCCCATCATTCCTGTTACTACTAGCTTCCTCTGGTGTTGAAGCCGGAGCTGGCACCGGATGGACAGTATACCCCCCTCTTGCAGGAAACCTAGCCCACGCAGGAGCATCAGTAGACCTAACAATTTTCTCACTACATTTAGCAGGTGTTTCATCAATCCTGGGGGCAATCAACTTCATTACTACAACCATTAACATAAAACCTCCAGCCATTTCCCAATACCAAACACCCCTATTTGTTTGATCCGTACTTGTAACCGCCGTCCTCCTTCTCCTATCACTACCTGTTCTGGCTGCCGGTATTACAATGCTTTTAACAGATCGAAATCTTAACACCACATTCTTTGACCCCGCAGGCGGGGGAGACCCAATTCTCTATCAACACTTATT
>Hap_Coi_1
CTTTAAGCCTCCTCATCCGAGCTGAACTTAGTCAACCCGGATCACTTCTAGGTGATGACCAAATTTACAATGTAATTGTTACCGCCCACGCCTTCGTAATAATTTTCTTTATAGTAATGCCTATCCTCATTGGAGGATTCGGAAACTGACTTGTACCCCTGATAATCGGAGCCCCAGACATGGCATTCCCACGAATAAATAATATAAGCTTCTGACTTCTTCCCCCATCATTCCTGTTACTACTAGCTTCCTCTGGTGTTGAAGCCGGAGCTGGCACCGGATGGACAGTATACCCCCCTCTTGCAGGAAACCTGGCCCACGCAGGAGCATCAGTAGACCTAACAATTTTCTCACTACATTTAGCAGGTGTTTCATCAATCCTGGGGGCAATCAACTTCATTACTACAACCATTAACATAAAACCTCCAGCCATTTCCCAATACCAAACACCCCTATTTGTTTGATCCGTACTTGTAACCGCCGTCCTCCTTCTCCTATCACTACCTGTTCTAGCTGCCGGTATTACAATGCTTTTAACAGATCGAAATCTTAACACCACATTCTTTGATCCCGCAGGCGGGGGAGACCCAATTCTCTATCAACACTTATT
>Hap_Coi_2
CTTTAAGCCTCCTCATCCGAGCTGAACTTAGTCAACCCGGATCACTTCTAGGTGATGACCAAATTTACAATGTAATTGTTACCGCCCACGCCTTCGTAATAATTTTCTTTATAGTAATGCCTATCCTCATTGGAGGATTCGGAAACTGACTTGTACCCCTGATAATCGGAGCCCCAGACATGGCATTCCCACGAATAAATAATATAAGCTTCTGACTTCTTCCCCCATCATTCCTGTTACTACTAGCTTCCTCTGGTGTTGAAGCCGGAGCTGGCACCGGATGGACAGTATACCCCCCTCTTGCAGGAAACCTAGCCCACGCAGGAGCATCAGTAGACCTAACAATTTTCTCACTACATTTAGCAGGTGTTTCATCAATCCTGGGGGCAATCAACTTCATTACTACAACCATTAACATAAAACCTCCAGCCATTTCCCAATACCAAACACCCCTATTTGTTTGATCCGTACTTGTAACCGCCGTCCTCCTTCTCCTATCACTACCTGTTCTAGCTGCCGGTATTACAATGCTTTTAACAGATCGAAATCTTAACACCACATTCTTTGACCCCGCAGGCGGGGGAGACCCAATTCTCTATCAACACTTATT
>Hap_Coi_3
CTTTAAGCCTCCTCATCCGAGCTGAACTTAGTCAACCCGGATCACTTCTAGGTGATGACCAAATTTACAATGTAATTGTTACCGCCCACGCCTTCGTAATAATTTTCTTTATAGTAATGCCTATCCTCATTGGAGGATTCGGAAACTGACTTGTACCCCTGATAATCGGAGCCCCAGACATGGCATTCCCACGAATAAACAATATAAGCTTCTGACTTCTTCCCCCATCATTCCTGTTACTACTAGCTTCCTCTGGTGTTGAAGCCGGAGCTGGCACCGGATGGACAGTATACCCCCCTCTTGCAGGAAACCTGGCCCACGCAGGAGCATCAGTAGACCTAACAATTTTCTCACTACATTTAGCAGGTGTTTCATCAATCCTGGGGGCAATCAACTTCATTACTACAACCATTAACATAAAACCTCCAGCCATTTCCCAATACCAAACACCCCTATTTGTTTGATCCGTACTTGTAACCGCCGTCCTCCTTCTCCTATCACTACCTGTTCTAGCTGCCGGTATTACAATGCTTTTAACAGATCGAAATCTTAACACCACATTCTTTGATCCCGCAGGCGGGGGAGACCCAATTCTCTATCAACACTTATT
