# Supplementary material for: Mitochondrial sequence diversity reveals the hybrid origin of invasive gibel carp (Carassius gibelio) populations in Hungary
Source: PeerJ. 2021 Dec 7;9:e12441. doi: 10.7717/peerj.12441 (PMC8663655; doi:10.7717/peerj.12441)
Supplement: Supplemental Information 3 [file peerj-09-12441-s003.fas]

>Hap22
------------------------------------------------------------------------GATGCACATATATATATATATATATAATGGGATGCCAATTCGTACCTCAACTCGTTGGCTTACACGTTCTTGGGTCCTCCTTGGTTTCGGGGTTTGACAAGGATAACAGGATTCTTTGAGCGTAGGGGGTAGGGGGGTTTGTCGCGCAAAAACCAAAGGGGGCACTATATAAGGATAAGTTGAATAAGAGATGAATATGATATGCACTTGAGTTAGAAGTATGCAGTTCTTAAATTATGTCTTACGATAATTCATTTATATAATCACATTCAAGGAAAATGTTCAACCTT-AAACCAACATTTGTGC-CTGCACTCTGAAATGCAAGATGAAAGGAAACCAAAAAAAAGATACCCTATGCATATAAAAGAATGCTCGGCATGTGGGGTAATGAACCATATGTACTACACCATTAATCAGATGCCAGTATAATTATCCGAGGGTGGAATATTACAGTTATGTACCTGAAATAGGAACCAGATGCCAGTAATAGTTCACATTGTGCAACCCCCACAATTGATGTCCCTGATTCTATCATGCATGATATTCCTTTATATAAATTAGTTGGTGGTTTCTTACTACATTAATATGTTTGAATAAAACCTTAGTTGAGTCATTCAAGGAAAGATGTGAGGACAATTTCTT-GGGGAATAATATATTACCCGGGTCAAAATAATTTAACTTGTGAGTCTTAAGATTATGC
>Hap21
------------------------------------------------------------------------GATGCACATATATATATATATATATAATGGGATGCCAATTCGTACCTCAACTCGTTGGCTTACACGTTCTTGGGTCCTCCTTGGTTTCGGGGTTTGACAAGGATAACAGGATTCTTTGAGCGTAGGGGGTAGGGGGGTTTGTCGCGCAAAAACCAAAGGGGGCACTATATAAGGATAAGTTGAATAAGAGATGAATATGATATGCACTTGAGTTAGAAGTATGCAGTTCTTAAATTATGTCTTACGATAATTCATTTATATAATCACATTCAAGGAAAATGTTCAACCTT-AAACCAACATTTGTGC-CTGCACTCTGAAATGCAAGATGAAAGGAAACCAAAAAAAAGATACCCTATGCATATAAAAGAATGCTCGGCATGTGGGGTAATGAACCATATGTACTACACCATTAATCAGATGCCAGTATAATTATCCGAGGGTGGAATATTACAATTATGTACCTGAAATAGGAACCAGATGCCAGTAATAGTTCACATTGTGCAACCCCCACAATTGATGTCCCTGATTCTATCATGCATGATATTCCTTTATATAAATTAGTTGGTGGTTTCTTACTACATTAATATGTTTGAATAAAACCTTAGTTGAGTCATTCAAGGAAAGATGTGAGGACAATTTCTT-GGGGAATAATATATTACCCGGGTCAAAATAATTTAACTTGTGAGTCTTAAGATTATGC
>Hap20
------------------------------------------------------------------------GATGCACATATATATATATATATATAATGGGATGCCAATTCGTACCTCAACTCGTTGGCTTACACGTTCTTGGGTCCTCCTTGGTTTCGGGGTTTGACAAGGATAACAGGATTCTTTGAGCGTAGGGGGTAGGGGGGTTTGTCGCGCAAAAACCAAAGGGGGCACTATATAAGGATAAGTTGAATAAGAGATGAATATGTTATGCACTTGAGTTAGAAGTATGCAGTTCTTAAATTATGTCTTACGATAATTCATTTATATAATCACATTCAAGGAAAATGTTCAACCTT-AAACCAACATTTGTGC-CTGCACTCTGAGATGCAAGATGAAAGGAAACCAAAAAAAAAATACCCTATGCATATAAAAGAATGCTCGGCATGTGGGGTAATGAACCATATGTACTACACCATTAATCAGATGCCAGTATAATTATCCGAGGGTGGAGTATTACAATTATGTACCTGAAATAGGAACCAGATGCCAGTAATAGTTCACATTGTGCAACCCCCACAATTGATGTCCCTGATTCTATCATGCATGATATTCCTTTATATAAAT-GGTTGGTGGTCTCTTACTACATTAATATGTTTGAATAAAACCTTAGTTGAGTCATTCAAGGAAAAATGTGGGGACAATTTCTT-GGGGAATAATATATTACCCGGGTTAAAATAATTTAACTTGTGAGTCTTAAGATTATGC
>Hap19
------------------------------------------------------------------------GATGCACATATATATATATATATATAATGGGATGCCAATTCGTACCTCAACTCGTTGGCTTACACGTTCTTGGGTCCTCCTTGGTTTCGGGGTTTGACAAGGATAACAGGATTCTTTGAGCGTAGGGGGTAGGGGGGTTTGTCGCGCAAAAACCAAAGGGGGCACTATATAAGGATAAGTTGAATAAGAGATGAATATGATATGCACTTGAGTTAGAAGTATGCAGTTCTTAAATTATGTCTTACGATAATTCATTTATATAATCACATTCAGGGAAAATGTTCAACCTT-AAACCAACATTTGTGC-CTGCACTCTGAAATGCAAGATGAGAGGAAACCAAAAAAA-GATACC-TATGCATATAAAAGAATGCTCGGCATGTGGGGTAATGAACCATATGTACTACACCATTAATCAGATGCCAGTATAATTATCCGAGGGTGGAATATTACAATTATGTACCTGAAATAGGAACCAGATGCCAGTAATAGTTCACATTGTGCAACCCCCACAATTGATGTCCCTGATTCTATCATGCATGATATTCCTTTATATAAATTAGTTGGTGGTTTCTTACTACATTAATATGTTTGAATAAAACCTTAGTTGAGTCATTCAAGGAAAGATGTGAGGACAATTTCTT-GGGGAATAATATATTACCCGGGTCAAAATAATTTAACTTGTGAGTCTTAAGATTATGC
>Hap18
------------------------------------------------------------------------GATGCACATATATATATATATATATAATGGGATGCCAATTCGTACCTCAACTCGTTGGCTTACACGTTCTTGGGTCCTCCTTGGTTTCGGGGTTTGACAAGGATAACAGGATTCTTTGAGCGTAGGGGGTAGGGGGGTTTGTCGCGCAAAAACCAAAGGGGGCACTATATAAGGATAAGTTGAATAAGAGATGAATATGATATGCACTTGAGTTAGAAGTATGCAGTTCTTAAATTATGTCTTACGATAATTCATTTATATAATCACATTCAAGGAAAATGTTCAACCTT-AAACCAACATTTGTGC-CTGCACTCTGAGATGCAAGATGAAAGGAAACCAAAAAAAA-----CCTATGCATATAAAAGAATGCTCGGCATGTGGGGTAATGAACCATATGTACTACACCATTAATCAGATGCCAGTATAATTATCCGAGGGTGGAATATTACAATTATGTACCTGAAATAGGAACCAGATGCCAGTAATAGTTCACATTGTGCAACCCCCACAATTGATGTCCCTGATTCTATCATGCATGATATTCCTTTATATAAATTAGTTGGTGGTTTCTTACTACATTAATATGTTTGAATAAAACCTTAGTTGAGTCATTCAAGGAAAGATGTGAGGACAATTTCTT-GGGGAATAATATATTACCCGGGTCAAAATAATTTAACTTGTGAGTCTTAAGATTATGC
>Hap17
------------------------------------------------------------------------GATGCACATATATATATATATATATAATGGGATGCCAATTCGTACCTCAACTCGTTGGCTTACACGTTCTTGGGTCCTCCTTGGTTTCGGGGTTTGACAAGGATAACAGGATTCTTTGAGCGTAGGGGGTAGGGGGGTTTGTCGCGCAAAAACCAAAGGGGGCACTATATAAGGATAAGTTGAATAAGAGATGAATATGATATGCACTTGAGTTAGAAGTATGCAGTTCTTAAATTATGTCTTACGATAATTCATTTATATAATCACATTCAAGGAAAATGTTCAACCTT-AAACCAACATTTGTGC-CTGCACTCTGAAATGCAAGATGAAAGGAAACCAAAAAA----TACCCTATGCATATAAAAGAATGCTCGGCATGTGGGGTAATGAACCATATGTACTACACCATTAATCAGATGCCAGTATAATTATCCGAGGGTGGAATATTACAATTATGTACCTGAAATAGGAACCAGATGCCAGTAATAGTTCACATTGTGCAACCCCCACAATTGATGTCCCTGATTCTATCATGCATGATATTCCTTTATATAAATTAGTTGGTGGTTTCTTACTACATTAATATGTTTGAATAAAACCTTAGTTGAGTCATTCAAGGAAAGATGTGAGGACAATTTCTT-GGGGAATAATATATTACCCGGGTCAAAATAATTTAACTTGTGAGTCTTAAGATTATGC
>Hap16
------------------------------------------------------------------------GATGCACATATATATATATATATATAATGGGATGCCAATTCGTACCTCAACTCGTTGGCTTACACGTTCTTGGGTCCTCCTTGGTTTCGGGGTTTGACAAGGATAACAGGATTCTTTGAGCGTAGGGGGTAGGGGGGTTTGTCGCGCAAAAACCAAAGGGGGCACTATATAAGGATAAGTTGAATAAGAGATGAATATGATATGCACTTGAGTTAGAAGTATGCAGTTCTTAAATTATGTCTTACGATAATTCATTTATATAATCACATTCAAGGAAAATGTTCAACCTT-AAACCAACATTTGTGC-CTGCACTCTGAAATGCAAGATGAAAGGAAACCAAAAAAAAGATACCCTATGCATATAAAAGAATGCTCGGCATGTGGGGTAATGAACCATATGTACTACACCATTAATCAGATGCCAGTATAATTATCCGAGGGTGGAATATTACAGTTATGTACCTGAAATAGGAACCAGATGCCAGTAATAGTTCACATTGTGCAACCCCCACAATTGATGTCCCTGATTCTATCATGCATGATATTCCTTTATATAAATTAGTTGGTGGTTTCTTACTACATTAATATGTTTGAATAAAACCTTAGTTGAGTCATTCAAGGAAAGATGTGAGGACAATTTCTT-GGGGAATAATATATTACCCGGGTCAAAATAATTTAACTTGTGAGTCTTAAGATTATGC
>Hap15
------------------------------------------------------------------------GATGCACATATATATATATATATATAATGGGATGCCAATTCGTACCTCAACTCGTTGGCTTACACGTTCTTGGGTCCTCCTTGGTTTCGGGGTTTGACAAGGATAACAGGATTCTTTGAGCGTAGGGGGTAGGGGGGTTTGTCGCGCAAAAACCAAAGGGGGCACTATATAAGGATAAGTTGAATAAGAGATGAATATGATATGCACTTGAGTTAGAAGTATGCAGTTCTTAAATTATGTCTTACGATAATTCATTTATATAATCACATTCAAGGAAAATGTTCAACCTT-AAACCAACATTTGTGC-CTGCACTCTGAGATGCAAGATGAAAGGAAACCAAAAAAAAGATACCCTATGCATATAAAAGAATGCTCGGCATGTGGGGTAATGAACCATATGTACTACACCATTAATCAGATGCCAGTATAATTATCCGAGGGTGGAATATTACAATTATGTACCTGAAATAGGAACCAGATGCCAGTAATAGTTCATATTGTGCAACCCCCACAATTGATGTCCCTGATTCTATCATGCATGATATTCCTTTATATAAATTAGTTGGTGGTTTCTTACTACATTAATATGTTTGAATAAAACCTTAGTTGAGTCATTCAAGGAAAGATGTGAGGACAATTTCTT-GGGGAATAATATATTACCCGGGTCAAAATAATTTAACTTGTGAGTCTTAAGATTATGC
>Hap14
------------------------------------------------------------------------GATGCACATATATATATATATATATAATGGGATGCCAATTCGTACCTCAACTCGTTGGCTTACACGTTCTTGGGTCCTCCTTGGTTTCGGGGTTTGACAAGGATAACAGGATTCTTTGAGCGTAGGGGGTAGGGGGGTTTGTCGCGCAAAAACCAAAGGGGGCACTATATAAGGATAAGTTGAATAAGAGATGAATATGATATGCACTTGAGTTAGAAGTATGCAGTTCTTAAATTATGTCTTACGATAATTCATTTATATAATCACATTCAAGGAAAATGTTCAACCTT-AAACCAACATTTGTGC-CTGCACTCTGAAATGCAAGATGAAAGGAAACCAAAAAAAAGATACCCTATGCATATAAAAGAACGCTTGGCATGTGGGGTAATGAACCATATGTACTACACCATTAATCAGATGCCAGTATAATTATCCGAGGGTGGAGTATTACAGTTATGTACCTGAAATAGGAACCAGATGCCAGTAATAGTTCATATTGTGCAACCCCCACAATTGATGTCCCTGATTCTATCATGCATGATATTCCTTTATATAAATTAGTTGGTGGTCTCTTACTACATTAATATGTTTGAATAAAACCTTAGTTGAGTCATTCAAGGAAAAATGTGGGGACAATTTCTT-GGGGAATAATATATTACCCGGGTTAAAATAATTTAACTTGTGAGTCTTAAGATTATGC
>Hap13
------------------------------------------------------------------------GATGCACATATATATATATATATATAATGGGATGCCAATTCGTACCTCAACTCGTTGGCTTACACGTTCTTGGGTCCTCCTTGGTTTCGGGGTTTGACAAGGATAACAGGATTCTTTGAGCGTAGGGGGTAGGGGGGTTTGTCGCGCAAAAACCAAAGGGGGCACTATATAAGGATAAGTTGAATAAGAGATGAATATGATATGCACTTGAGTTAGAAGTATGCAGTTCTTAAATTATGTCTTACGATAATTCATTTATATAATCACATTCAAGGAAAATGTTCAACCTT-AAACCAACATTTGTGC-CTGCACTCTGAGATGCAAGATGAAAGGAAACCAAAAAAAAGATACCCTATGCATATAAAAGAATGCTCGGCATGTGGGGTAATGAACCATATGTACTACACCATTAATCAGATGCCAGTATAATTATCCGAGGGTGGAATATTACAGTTATGTACCTGAAATAGGAACCAGATGCCAGTAATAGTTCACATTGTGCAACCCCCACAATTGATGTCCCTGATTCTATCATGCATGATATTCCTTTATATAAATTAGTTGGTGGTTTCTTACTACATTAATATGTTTGAATAAAACCTTAGTTGAGTCATTCAAGGAAAGATGTGAGGACAATTTCTT-GAGGAATAATATATTACCCGGGTTAAAATAATTTAACTTGTGAGTCTTAAGATTATGC
>Hap12
------------------------------------------------------------------------GATGCACATATATATATATATATATAATGGGATGCCAATTCGTACCTCAACTCGTTGGCTTACACGTTCTTGGGTCCTCCTTGGTTTCGGGGTTTGACAAGGATAACAGGATTCTTTGAGCGTAGGGGGTAGGGGGGTTTGTCGCGCAAAAACCAAAGGGGGCACTATATAAGGATAAGTTGAATAAGAGATGAATATGATATGCACTTGAGTTAGAAGTATGCAGTTCTTAAATTATGTCTTACGATAATTCATTTATATAATCACATTCAAGGAAAATGTTCAACCTT-AAACCAACATTTGTGC-CTGCACTCTGARATGCAAGATGAAAGGAAACCAAAAAAAAGATACCCTATGCATATAAAAGAATGCTCGGCATGTGGGGTAATGAACCATATGTACTACACCATTAATCAGATGCCAGTATAATTATCCGAGGGTGGAATATTACAATTATGTACCTGAAATAGGAACCAGATGCCAGTAATAGTTCACATTGTGCAACCCCCACAATTGATGTCCCTGATTCTATCATGCATGATATTCCTTTATATAAATTAGTTGGTGGTTTCTTACTACATTAATATGTTTGAATAAAACCTTAGTTGAGTCATTCAAGGAAAGATGTGAGGACAATTTCTT-GGGGAATAATATATTACCCGGGTCAAAATAATTTAACTTGTGAGTCTTAAGATTATGC
>Hap11
------------------------------------------------------------------------GATGCACATATATATATATATATATAATGGGATGCCAATTCGTACCTCAACTCGTTGGCTTACACGTTCTTGGGTCCTCCTTGGTTTCGGGGTTTGACAAGGATAACAGGATTCTTTGAGCGTAGGGGGTAGGGGGGTTTGTCGCGCAAAAACCAAAGGGGGCACTATATAAGGATAAGTTGAATAAGAGATGAATATGTTATGCACTTGAGTTAGAAGTATGCAGTTCTTAAATTATGTCTTACGATAATTCATTTATATAATCACATTCAAGGAAAATGTTCAACCTT-AAACCAACATTTGTGC-CTGCACTCTGAGATGCAAGATGAAAGGAAACCAAAAAAAAAATACCTTATGCATATAAAAGAACGCTCGGCATGTGGGGTAATGAACCATATGTACTACACCATTAATCAGATGCCAGTATAATTATCCGAGGGTGGAGTATTACAGTTATGTACCTGAAATAGGAACCAGATGCCAGTAATAGTTCATATTGTGCAACCCCCACAATTGATGTCCCTGATTCTATCATGCATGATATTCCTTTATATAAATTAGTTGGTGGTCTCTTACTACATTAATATGTTTGAATAAAACCTTAGTTGAGTCATTCAAGGAAAAATGTGGGGACAATTTCTT-GGGGAATAATATATTACCCGGGTTAAAATAATTTAACTTGTGAGTCTTAAGATTATGC
>Hap10
------------------------------------------------------------------------GATGCACATATATATATATATATATAATGGGATGCCAATTCGTACCTCAACTCGTTGGCTTACACGTTCTTGGGTCCTCCTTGGTTTCGGGGTTTGACAAGGATAACAGGATTCTTTGAGCGTAGGGGGTAGGGGGGTTTGTCGCGCAAAAACCTAAGGGGGCACTATATAAGGATAAGTTGAATAAGAGATGAATATGATATGCACTTGAGTTAGAAGTATGCAGTTCTTAAATTATGTCTTACGATAATTCATTTATATAATCACATTCAAGGAAAATGTTCAACCTT-AAACCAACATTTGTGC-CTGCACTCTGAAATGCAAGATGAAAGGAAACCAAAAAAAAGATACCCTATGCATATAAAAGAATGCTCGGCATGTGGGGTAATGAACCATATGTACTACACCATTAATCAGATGCCAGTATAATTATCCGAGGGTGGAATATTACAATTATGTACCTGAAATAGGAACCAGATGCCAGTAATAGTTCACATTGTGCAACCCCCACAATTGATGTCCCTGATTCTATCATGCATGATATTCCTTTATATAAATTAGTTGGTGGTTTCTTACTACATTAATATGTTTGAATAAAACCTTAGTTGAGTCATTCAAGGAAAGATGTGAGGACAATTTCTT-GGGGAATAATATATTACCCGGGTCAAAATAATTTAACTTGTGAGTCTTAAGATTATGC
>Hap9
------------------------------------------------------------------------GATGCACATATATATATATATATATAATGGGATGCCAATTCGTACCTCAACTCGTTGGCTTACACGTTCTTGGGTCCTCCTTGGTTTCGGGGTTTGACAAGGATAACAGGATTCTTTGAGCGTAGGGGGTAGGGGGGTTTGTCGCGCAAAAACCAAAGGGGGCACTATATAAGGATAAGTTGAATAAGAGATGAATATGATATGCACTTGAGTTAGAAGTATGCAGTTCTTAAATTATGTCTTACGATAATTCATTTATATAATCACATTCAAGGAAAATGTTCAACCTT-AAACCAACATTTGTGC-CTGCACTCTGAAATGCAAGATGAAAGGAAACCAAAAAAAAGATACCCTATGCATATAAAAGAATGCTCGGCATGTGGGGTAATGAACCATATGTACTACACCATTAATCAGATGCCAGTATAATTATCCGAGGGTGGAATATTACAATTATGTACCTGAAATAGGAACCAGATGCCAGTAATAGTTCACATTGTGCAACCCCCACAATTGATGTCCCTGATTCTATCAYGCATGATATTCCTTTATATAAATTAGTTGGTGGTTTCTTACTACATTAATATGTTTGAGTAAAACCTTAGTTGAGTCATTCAAGGAAAGATGTGAGGACAATTTCTT-GGGGAATAATATATTACCCGGGTCAAAATAATTTAACTTGTGAGTCTTAAGATTATGC
>Hap8
------------------------------------------------------------------------GATGCACATATATATATATATATATAATGGGATGCCAATTCGTACCTCAACTCGTTGGCTTACACGTTCTTGGGTCCTCCTTGGTTTCGGGGTTTGACAAGGATAACAGGATTCTTTGAGCGTAGGGGGTAGGGGGGTTTGTCGCGCAAAAACCAAAGGGGGCACTATATAAGGATAAGTTGAATAAGAGATGAATATGTTATGCACTTGAGTTAGAAGTATGCAGTTCTTAAATTATGTCTTACGATAATTCATTTATATAATCACATTCAAGGAAAATGTTCAACCTT-AAACCAACATTTGTGC-CTGCACTCTGAGATGCAAGATGAAAGGAAACCAAAAAAAAAATACCTTATGCATATAAAAGAACGCTCGGCATGTGGGGTAATGAACCATATGTACTACACCATTAATCAGATGCCAGTATAATTATCCGAGGGTGGAGTATTACAGTTATGTACCTGAAATAGGAACCAGATGCCAGTAATAGTTCATATTGTGCAACCCCCACAATTGATGTCCCTGATTCTATCATGCATGATATTCCTTTATATAAATTGGTTGGTGGTCTCTTACTACATTAATATGTTTGAATAAAACCTTAGTTGAGTCATTCAAGGAAAAATGTGGGGACAATTTCTT-GGGGAATAATATATTACCCGGGTTAAAATAATTTAACTTGTGAGTCTTAAGATTATGC
>Hap7
------------------------------------------------------------------------GATGCACATATATATATATATATATAATGGGATGCCAATTCGTACCTCAACTCGTTGGCTTACACGTTCTTGGGTCCTCCTTGGTTTCGGGGTTTGACAAGGATAACAGGATTCTTTGAGCGTAGGGGGTAGGGGGGTTTGTCGCGCAAAAACCAAAGGGGGCACTATATAAGGATAAGTTGAATAAGAGATGAATATGATATGCACTTGAGTTAGAAGTATGCAGTTCTTAAATTATGTCTTACGATAATTCATTTATATAATCACATTCAAGGAAAATGTTCAACCTT-AAACCAACATTTGTGC-CTGCACTCTGAGATGCAAGATGAAAGGAAACCAAAAAAAAGATACCCTATGCATATAAAAGAATGCTCGGCATGTGGGGTAATGAACCATATGTACTACACCATTAATCAGATGCCAGTATAATTATCCGAGGGTGGAATATTACAATTATGTACCTGAAATAGGAACCAGATGCCAGTAATAGTTCACATTGTGCAACCCCCACAATTGATGTCCCTGATTCTATCATGCATGATATTCCTTTATATAAATTAGTTGGTGGTTTCTTACTACATTAATATGTTTGAATAAAACCTTAGTTGAGTCATTCAAGGAAAGATGTGAGGACAATTTCTT-GGGGAATAATATATTACCCGGGTCAAAATAATTTAACTTGTGAGTCTTAAGATTATGC
>Hap6
------------------------------------------------------------------------GATGCACATATATATATATATATATAATGGGATGCCAATTCGTACCTCAACTCGTTGGCTTACACGTTCTTGGGTCCTCCTTGGTTTCGGGGTTTGACAAGGATAACAGGATTCTTTGAGCGTAGGGGGTAGGGGGGTTTGTCGCGCAAAAACCAAAGGGGGCACTATATAAGGATAAGTTGAATAAGAGATGAATATGATATGCACTTGAGTTAGAAGTATGCAGTTCTTAAATTATGTCTTACGATAATTCATTTATATAATCACATTCAAGGAAAATGTTCAACCTT-AAACCAACATTTGTGC-CTGCACTCTGAGATGCAAGATGAAAGGAAACCAAAAAAAAGATACCCTATGCATATAAAAGAATGCTCGGCATGTGGGGTAATGAACCATATGTACTACACCATTAATCAGATGCCAGTATAATTATCCGAGGGTGGAATATTACAATTATGTACCTGAAATAGGAACCAGATGCCAGTAATAGTTCACATTGTGCAACCCCCACAATTGATGTCCCTGATTCTATCAYGCATGATATTCCTTTATATAAATTAGTTGGTGGTTTCTTACTACATTAATATGTTTGAATAAAACCTTAGTTGAGTCATTCAAGGAAAGATGTGAGGACAATTTCTT-GGGGAATAATATATTACCCGGGTTAAAATAATTTAACTTGTGAGTCTTAAGATTATGC
>Hap5
------------------------------------------------------------------------GATGCACATATATATATATATATATAATGGGATGCCAATTCGTACCTCAACTCGTTGGCTTACACGTTCTTGGGTCCTCCTTGGTTTCGGGGTTTGACAAGGATAACAGGATTCTTTGAGCGTAGGGGGTAGGGGGGTTTGTCGCGCAAAAACCAAAGGGGGCACTATATAAGGATAAGTTGAATAAGAGATGAATATGATATGCACTTGAGTTAGAAGTATGCAGTTCTTAAATTATGTCTTACGATAATTCATTTATATAATCACATTCAAGGAAAATGTTCAACCTT-AAACCAACATTTGTGC-CTGCACTCTGAGATGCAAGATGAAAGGAAACCAAAAAAAAGATACCCTATGCATATAAAAGAATGCTCGGCATGTGGGGTAATGAACCATATGTACTACACCATTAATCAGATGCCAGTATAATTATCCGAGGGTGGAATATTACAATTATGTACCTGAAATAGGAACCAGATGCCAGTAATAGTTCACATTGTGCAACCCCCACAATTGATGTCCCTGATTCTATCATGCATGATATTCCTTTATATAAATTAGTTGGTGGTTTCTTACTACATTAATATGTTTGAATAAAACCTTAGTTGAGTCATTCAAGGAAAGATGTGAGGACAATTTCTT-GGGGAATAATATATTACCCGGGTCAAAATAATTTAACTTGTGAGTCTTAAGATTATGC
>Hap4
------------------------------------------------------------------------GATGCACATATATATATATATATATAATGGGATGCCAATTCATACCTCAACTCGTTGGCTTACACGTTCTTGGGTCCTCCTTGGTTTCGGGGTTTGACAAGGATAACAGGATTCTTTGAGCGTAGGGGGTAGGGGGGTTTGTCGCGCAAAAACCAAAGGGGGCACTATATAAGGATAAGTTGAATAAGAGATGAATATGTTATGCACTTGAGTTAGAAGTATGTAATTCTTAAATTATGTCTTACGATAATTCATTTATATTATCACATTCAAGGAAAATGTTCAACCTT-AAATTAACATTTGTGC-CTGCACTCTGAAATGCAAGATGAAAGGAAACCAAAAAAAAAATACGTTATGCATATAAAAGAACGCTCGGCATGTGGGGTAATGAACCATATGTACTACACCATTAATCAGATGCCAGTATAATTATCCGAGGGTGGAGTATTACAGTTATGTCCCTGAAATAGGAACCAGATGCCAGTAATAGTTCATATTGTGCAACCCCCACAGTTAGTGTCCTTGATTCCATCATGCATGATATTCATTTATATAAAC-GATTGGTGGTTTCTTACTACATTAATATGTTTTAATAAAACCTTAGTTGAGTTATTCAAGGAAAAATGTGAGGACAATTTTTT-GGGGAATAATATATTACCCGGGTTAAAATAATTTAACTTGTGAGTCTTAAGATTATGC
>Hap3
------------------------------------------------------------------------GATGCACATATATATATATATATATAATGGGATGCCAATTCGTACCTCAACTCGTTGGCTTACACGTTCTTGGGTCCTCCTTGGTTTCGGGGTTTGACAAGGATAACAGGATTCTTTGAGCGTAGGGGGTAGGGGGGTTTGTCGCGCAAAAACCAAAGGGGGCACTATATAAGGATAAGTTGAATAAGAGATGAATATGTTATGCACTTGAGTTAGAAGTATGCAGTTCTTAAATTATGTCTTACGATAATTCATTTATATAATCACATTCAAGGAAAATGTTCAACCTT-AAACCAACATTTGTGC-CTGCACTCTGAGATGCAAGATGAAAGGAAACCAAAAAAAAAATACCTTATGCATATAAAAGAACGCTCGGCATGTGGGGTAATGAACCATATGTACTACACCATTAATCAGATGCCAGTATAATTATCCGAGGGTGGAGTATTACAGTTATGTACCTGAAATAGGAACCAGATGCCAGTAATAGTTCATATTGTGCAACCCCCACAATTGATGTCCCTGATTCTATCATGCATGATATTCCTTTATATAAATTGGTTGGTGGTCTCTTACTACATTAATATGTTTGAATAAAACCTTAGTTGAGTCATTCAAGGAAAAATGTGGGGACAATTTCTT-GGGGAATAATATATTACCCGGGTTAAAATAATTTAACTTGTGAGTCTTAAGATTATGC
>Hap2
------------------------------------------------------------------------GATGCACATATATATATATATATATAATGGGATGCCAATTCGTACCTCAACTCGTTGGCTTACACGTTCTTGGGTCCTCCTTGGTTTCGGGGTTTGACAAGGATAACAGGATTCTTTGAGCGTAGGGGGTAGGGGGGTTTGTCGCGCAAAAACCAAAGGGGGCACTATATAAGGATAAGTTGAATAAGAGATGAATATGATATGCACTTGAGTTAGAAGTATGCAGTTCTTAAATTATGTCTTACGATAATTCATTTATATAATCACATTCAAGGAAAATGTTCAACCTT-AAACCAACATTTGTGC-CTGCACTCTGAAATGCAAGATGAAAGGAAACCAAAAAAAAGATACCCTATGCATATAAAAGAATGCTCGGCATGTGGGGTAATGAACCATATGTACTACACCATTAATCAGATGCCAGTATAATTATCCGAGGGTGGAATATTACAATTATGTACCTGAAATAGGAACCAGATGCCAGTAATAGTTCACATTGTGCAACCCCCACAATTGATGTCCCTGATTCTATCATGCATGATATTCCTTTATATAAATTAGTTGGTGGTTTCTTACTACATTAATATGTTTGAATAAAACCTTAGTTGAGTCATTCAAGGAAAGATGTGAGGACAATTTCTT-GGGGAATAATATATTACCCGGGTCAAAATAATTTAACTTGTGAGTCTTAAGATTATGC
>Hap1
------------------------------------------------------------------------GATGCACATATATATATATATATATAATGGGATGCCAATTCGTACCTCAACTCGTTGGCTTACACGTTCTTGGGTCCTCCTTGGTTTCGGGGTTTGACAAGGATAACAGGATTCTTTGAGCGTAGGGGGTAGGGGGGTTTGTCGCGCAAAAACCAAAGGGGGCACTATATAAGGATAAGTTGAATAAGAGATGAATATGATATGCACTTGAGTTAGAAGTATGCAGTTCTTAAATTATGTCTTACGATAATTCATTTATATAATCACATTCAAGGAAAATGTTCAACCTT-AAACCAACATTTGTGC-CTGCACTCTGAAATGCAAGATGAAAGGAAACCAAAAAAAAGATACCCTATGCATATAAAAGAATGCTCGGCATGTGGGGTAATGAACCATATGTACTACACCATTAATCAGATGCCAGTATAATTATCCGAGGGTGGAATATTACAATTATGTACCTGAAATAGGAACCAGATGCCAGTAATAGTTCACATTGTGCAACCCCCACAATTGATGTCCCTGATTCTATCATGCATGATATTCCTTTATATAAATTAGTTGGTGGTTTCTTACTACATTAATATGTTTGAATAAAACCTTAGTTGAGTCATTCAAGGAAAGATGTGAGGACAATTTCTT-GGGGAATAATATATTACCCGGGTCAAAATAATTTAACTTGTGAGTCTTAAGATTATGC
